# Supplementary material for: Bixin Combined with Metformin Ameliorates Insulin Resistance and Antioxidant Defenses in Obese Mice
Source: Pharmaceuticals (Basel). 2024 Sep 12;17(9):1202. doi: 10.3390/ph17091202 (PMC11434661; doi:10.3390/ph17091202)
Supplement: Supplementary file 1 [file pharmaceuticals-17-01202-s001.zip]

Archive with 1 entries (1 files):
- pharmaceuticals-3194630-supplementary.pdf
